# Supplementary material for: Characterization of a porcine model of atrial arrhythmogenicity in the context of ischaemic heart failure
Source: PLoS One. 2020 May 4;15(5):e0232374. doi: 10.1371/journal.pone.0232374 (PMC7197782; doi:10.1371/journal.pone.0232374)
Supplement: S1 File — (XLSX) [file pone.0232374.s001.xlsx]

## Sheet: Supplemental
	Characterization of a porcine model of atrial arrhythmogenicity in the context of ischaemic heart failure
	Supplemental
	S1. Figure 2A - Laevocardiography LAO 30°				S2. Figure 2B - Laevocardiography AP 0°				S3. Figure 2C - LVP				S4. Figure 2D - LVEDP				S5. Figure 2E - PCWP				S6. Figure 2F - PAP				S7. Figure 2G - RVP				S8. Figure 2H - RAP
	Control	Ischaemia d0	Ischaemia d30		Control	Ischaemia d0	Ischaemia d30		Control	Ischaemia d0	Ischaemia d30		Control	Ischaemia d0	Ischaemia d30		Control	Ischaemia d0	Ischaemia d30		Control	Ischaemia d0	Ischaemia d30		Control	Ischaemia d0	Ischaemia d30		Control	Ischaemia d0	Ischaemia d30
	55.32	68.79	15.76		62.07	65.01	15.26		113.5	67.3	112.1		14.4	6.4	9.5		18.9	15.8	46.6		26.5	18.4	16.2		24.4	13.8	11.3		14.4	4.6	37.7
	63.43	52.92	39.54		60.57	57.65	30.72		131.1	101.7	107.9		8.7	9.6	8.7		15.3	18	18.2		26.8	23.9	15.3		24.2	16	14.6		12.1	16	19
	68.56	55.67	43.16		59.23	63.12	27.18		54.2	93.3	127.3		19.6	7.8	19.9		18	16	27		33.2	23.3	15		27.1	17.6	38		16.9	13	21
	64.3	65.02	29.86		60.27	64	20.84		121.6	91.2	101.5		11.1	19.6	18.4		16	21	24		19	28	31		29	32	35		16	16	14
	48.99	71.22	20.4		55.56	55	43.73		131.9	91.7	127.5		9.6	17.1	15.9		10	19	24		29	26	30		34	41	36		7	18	18
	52.55	60.69	54.61			72.1	29.07		129.9	91	115.4		9	9	20		13	14	27		28	34	29		38	39	34		14	12	15
	91.42	58.29	41.63			65.76	37.31		116.9	142	104		7.7	10	22		16	14	20		36	21	29		42	23	32		13	11	15
	78.75	64.48	12.15						70	116	174		15	10	21		20	19	17		35	27	27		31	35	35		14	14	14
	72.25	78.25	28.33						153	133	120		16	20	13		23	20	17		34	25	27		45	27	32		19	16	15
	62.32	59.48	42.87						118	116	140		15	15	19		19	19	21		26	27	25		26	27	28		13	14	18
	56.18		39.92						127	133	112		16	18	17		16		23			29	31			32	37		9
	71.97		46.74						135	122	122		13	20	23							32	39			41
	66.48		30.65						163	142	155		10	22	22
			41.34						128		131		13		23
											127
	S9. Figure 3A - Inducibility of Arrhythmia Episodes				S10. Figure 3B - Inducibility of Arrhythmic episodes				S11. Figure 3C - Cumulative Arrhythmia Burden
	Control	Ischaemia			Control	Ischaemia			Control	Ischaemia
	20	63			20	70			46.1	363.21
					20	20
					15	38
						20
						100
						47
						60
						70
						40
						20
	S12. Figure 4A - Left Atrial Appendage (LAA)				S13. Figure 4B - Left Ventricle (Remote LV)
	Control	Ischaemia			Control	Ischaemia
	4.82	8.98			0.15	2.67
	2.53	10.44			6.47	9.84
	5.79	25.38			3.92	4.23
	12.95	22.51			4.6	1.04
	10.02	18.12			4.19	8.5
	6.94	19.63			0.23	14.77
	5.24	16.09			5.54	9.05
	12.27	16.58			2.8	5.3
	11.85	17.46			0.69	9.17
	1.56	1.68			0.27	0.29
	0.93	9.15			0.13	3.5
	4.66	5.28			0.28	3
	5.9	4.14			1.66	0.72
	1.53	14.84			0.55	0.49
	7.11	7.38			0.25	0.61
		6.43				1.09
